# Supplementary material for: The expression and role of tenascin C in abdominal aortic aneurysm formation and progression
Source: Interact Cardiovasc Thorac Surg. 2022 Feb 8;34(5):841–8. doi: 10.1093/icvts/ivac018 (PMC9070497; doi:10.1093/icvts/ivac018)
Supplement: ivac018_Supplementary_Data [file ivac018_supplementary_data.zip]

Archive with 2 entries (2 files):
- SupFig1.tif
- SupTab1.docx
